# Supplementary material for: Improved Recognition of the Nutrition and Health Benefits of Nuts and Seeds Within the Health Star Rating System
Source: Nutrients. 2025 Mar 29;17(7):1195. doi: 10.3390/nu17071195 (PMC11990889; doi:10.3390/nu17071195)
Supplement: Supplementary file 1 [file nutrients-17-01195-s001.zip]

Archive with 5 entries (5 files):
- Supplementary figure S1.pptx
- Supplementary figure S2.pptx
- Supplementary tables revised..pdf
- Table S2.xlsx
- Table S3.xlsx
