# Supplementary material for: Improved Recognition of the Nutrition and Health Benefits of Nuts and Seeds Within the Health Star Rating System
Source: Nutrients. 2025 Mar 29;17(7):1195. doi: 10.3390/nu17071195 (PMC11990889; doi:10.3390/nu17071195)
Supplement: Supplementary file 1 [file nutrients-17-01195-s001.zip › Table S2.xlsx]

## Sheet: Feuil1
Food category	Designation	Ingredient list	% nuts	Details about nuts	% seeds	Details about seeds	Energy (KJ/100g)	Energy from nuts (KJ/100g)	Energy from seeds (KJ/100g)	en from nuts+seeds (KJ/100g)	Protein (g/100g)	Fat (g/100g)	saturated fat (g/100g)	Saturated fat from nuts (g/100g)	Saturated fat from seeds	Saturated fat from nuts+seeds (g/100g)	Carbohydrate (g/100g)	Sugars (g/100g)	Fibre (g/100g)	Sodium (mg/100g)	% Fruit	%Concentrated fruit
Cereal bars	Nut Butter Bars Peanut Butter	Roasted Peanuts (29%), Peanut Butter Compound (Sugar, Peanut Butter (8%), Vegetable Fat (Palm Oil and Coconut Oil), Milk Solids, Cocoa Powder, Emulsifier (Soy Lecithin, 492), Natural Flavour, Antioxidant (307b from Soy)), Glucose Syrup, Milk Chocolate (11%) (Sugar, Cocoa Butter, Cocoa Mass, Milk Solids, Emulsifier (Soy Lecithin), Natural Flavour), Wholegrain Oats, Soy Protein Crisps (Soy Protein …	37	Roasted Peanuts (29%), peanut butter (8%)	0		2130	983.67	0	983.67	15.3	31.5	11.2	3.4174	0	3.4174	39.1	22.1	6.1	170	33	0
Cereal bars	Bars Yoghurt Coated Almond & Apricot	Yoghurt Compound (30%) [Sugar, Vegetable Oil (Palm), Milk Solids, Emulsifiers (322, 476), Food Acid (330)], Dried Apricots (15%) [Apricots, Rice Flour, Preservative (220)], Almonds (15%), Glucose Syrup (From Maize), Dry Coconut (11%) [Coconut, Preservative (220)], Puffed Rice (Rice, Rice Bran), Honey (7%), Prebiotic Fibre (1.6%) (Chicory Extract).	26	Almonds (15%),Dry Coconut (11%)	0		1920	341.245	0	341.245	6.9	25.6	16.7	6.9251	0	6.9251	51.9	35.9	5.9	61	15	26
Cereal bars	Collagen Bar Hazelnut Brownie	Nuts (cashews [46%] and hazelnuts [11%]), halal gr,ass-fed bovine collagen [25%], tapioca starch, raw,organic cacao, pure organic maple syrup, MCT oil,powder (MCT oil, acacia fibre), camu camu, Himalay,an salt, vanilla bean powder, monk fruit.	57	cashews [46%] and hazelnuts [11%]			2000	1464.19	0	1464.19	34.6	30	4.9	4.1472	0	4.1472	12.6	5.3	8	244	57	0
Cereal bars	Roasted Nut Bars Real Milk Chocolate	Roasted Peanuts (64%), Glucose Syrup, Milk Chocolate (10%) (Sugar, Cocoa Solids+ (Cocoa Butter, Cocoa Mass), Milk Solids, Emulsifier (Soy Lecithin), Natural Flavour), Sultanas (5%), Inulin, Maltodextrin, Sunflower Oil, Glycerine, Emulsifier (Soy Lecithin), Salt, Caramelised Sugar Syrup, Traces of Almonds and Cashews. Milk Chocolate contains average 30% Cocoa Solids and average 20% Milk Solids	64	Roasted peanuts (64%)	0		2210	1706.88	0	1706.88	15.7	36.2	6.4	5.8752	0	5.8752	31.9	15.8	8	64	64	5
Cereal bars	Chocolate Nut Bars - Honeycomb	Roasted Peanuts (49%), Milk Chocolate (25%) (Sugar, Cocoa Solids+ (Cocoa Butter, Cocoa Mass), Milk Solids, Emulsifier (Soy Lecithin), Natural Flavour), Glucose Syrup, Honeycomb Pieces (5%) (Sugar, Glucose Syrup, Vegetable Fat, Maize Starch, Raising Agent (Baking Soda), Gelatine, Salt), Inulin, Maltodextrin, Sunflower Oil, Glycerine, Natural Flavour (Milk), Emulsifier (Soy Lecithin), Caramelised S…	49	Roasted peanuts (49%)	0		2220	1306.83	0	1306.83	12.7	34	9.1	4.4982	0	4.4982	40.3	23.8	5.8	55	49	0
Cereal bars	Chocolate Nut Bars - Salted Caramel	Roasted Peanuts (54%), Dark Chocolate (23%) (Sugar, Cocoa Solids+ (Cocoa Mass, Cocoa Butter), Emulsifier (Soy Lecithin), Natural Flavour), Salted Caramel Syrup (23%) (Glucose Syrup, Inulin, Maltodextrin, Sunflower Oil, Glycerine, Natural Flavour (Milk), Salt, Emulsifier (Soy Lecithin), Caramelised Sugar Syrup), Traces of Almonds and Cashews	54	Roasted peanuts (54%)			2200	1440.18	0	1440.18	13.7	34.3	7.7	4.9572	0	4.9572	36.9	19.6	7.2	157		0
Cereal bars	Roasted Nut Bars - Trail Mix	Roasted Peanuts (51%), Glucose Syrup, Yoghurt Compound (10%) (Sugar, Vegetable Fat, Milk Solids, Yoghurt Powder (Milk Solids, Culture), Emulsifier (Soy Lecithin)), Sunflower Seeds (7%), Inulin, Apricot Flavoured Pieces (3%) (Ascorbic Acid, Pectin, Natural Colour (Paprika)), Sultanas (3%), Roasted Cashews (2%), Pumpkin Seeds (2%), Maltodextrin, Sunflower Oil, Emulsifier (Soy Lecithin), Salt, Caram…	53	Roasted peanuts (51%); Roasted Cashews (2%	9	Sunflower Seeds (7%); Pumpkin Seeds (2%)	2190	1410.97	210.32	1621.29	15.5	35.9	7.5	4.8492	0.4535	5.3027	31.2	16.2	9.4	68	62	6
Cereal bars	Chocolate Nut Bars - Peanut & Almond	Roasted Peanuts (50%), Milk Chocolate (23%) (Sugar, Cocoa Solids+ (Cocoa Butter, Cocoa Mass), Milk Solids, Emulsifier (Soy Lecithin), Natural Flavour), Glucose Syrup, Roasted Almonds (5%), Glycerine, Inulin, Maltodextrin, Sunflower Oil, Natural Flavour (Milk), Emulsifier (Soy Lecithin), Salt, Caramelised Sugar Syrup, Traces of Cashews	55	Roasted peanuts (50%), roasted almonds (5%)	0		2200	1452.75	0	1452.75	18.9	32.4	5.1	4.7805		4.7805	34.9	15.7	8.9	21	55	0
Cereal bars	Chocolate Nut Bars - Apricot	Roasted Peanuts (51%), Dark Chocolate (23%) (Sugar, Cocoa Solids+ (Cocoa Mass, Cocoa Butter), Emulsifier (Soy Lecithin), Natural Flavour), Glucose Syrup, Apricot Flavoured Pieces (5%) (Fruit Purees (Apricot (Ascorbic Acid), Apple), Fruit Juices (Apple, Lemon), Citrus Fibre, Gelling Agent (Pectin), Natural Flavour, Natural Colour (Paprika)), Inulin, Maltodextrin, Sunflower Oil, Glycerine, Natural …	51	Roasted peanuts (51%)	0		2110	1360.17	0	1360.17	16.1	28	6.6	4.6818		4.6818	43	25.5	7.5	21	58	0
Cereal bars	Protein Salted Caramel Nut	Roasted peanuts (38%), oligofructose, isolated soy protein, roasted almonds (8%), vegetable oils, glucose syrup, milk solids, fructose, sugar, maltodextrin, humectant (glycerin), tapioca starch, caramel powder (0.8%) (milk), salt, emulsifiers (lecithins (contains soyl), flavours (milk), fat-reduced cocoa powder, antioxidant (tocopherols concentrate)	46	Roasted peanuts (38%), roasted almonds (8%)	0		2150	1204.26	0	1204.26	26.4	29	7.6	3.7932	0	3.7932	24.9	16.2	12.6	335	46	0
Cereal bars	Protein Peanut & Chocolate	Roasted peanuts (39%), chicory root extract, isolated soy protein, chocolate pieces (8%) (sugar, cocoa mass, cocoa butter, emulsifier: soy lecithin), sugar, palm fat, whey solids (milk), sunflower oil, fructose, glucose syrup, peanut butter (2%), fat reduced cocoa powder, tapioca starch, humectant: glycerol; salt, emulsifiers: sunflower and soy lecithin; natural flavourings, maltodextrin	41	Roasted peanuts (39%); peanut butter 2%	0		2058	1091.91	0	1091.91	25.5	30	8.8	3.769	0	3.769	23.9	15.5	13.5		41	0
Cereal bars	Protein Berries and Peanut	Roasted peanuts (36%), isolated soy protein, chicory root extract, sugar, vegetable oil, glucose syrup, milk solids, cranberry pieces (4%), tapioca starch, fructose, maltodextrin, blueberries (1.5%), humectant (glycerin), emulsi_x0001_ers(sun_x0002_ower lecithin, soylecithin),salt,_x0002_avours.	36	Roasted peanuts (36%)	0	0	1990	959.4	0	959.4	25.8	26.7	7.6	3.3048	0	3.3048	27.3	18.6	11.8	418	36	4
Cereal bars	Nut Delight	Nuts (72%) (Peanuts(32%), Almonds(30%), Walnuts(10%)) , Glucose Syrup (from Maize), Honey(7%), Rice Syrup, Puffed Rice(Rice, Rice Bran), Prebiotic Fibre (Chicory Extract ) Sea Salt.	72	Peanuts (32%), Almonds (30%), Walnuts (10%)	0		2148	1766.22	0	1766.22	15.5	38.5	3.7	4.2068	0	4.2068	27.5	13.5	7.8	26	72	0
Cereal bars	Roasted Nut Bars Dark Choc, Coconut and Macadamia	Nuts 52% (Peanuts 36%, Almonds, Macadamias 7%), Glucose, High Protein Dark Choc Compound 10% (Sugar, Vegetable Oil, Milk Protein, Cocoa Powder, Emulsifier [Sunflower Lecithin], Natural Flavour), Seeds 5% (Sunflower Seeds, Pepitas), Golden Syrup, Brown Rice Syrup, Puffed Rice, Coconut 5%, Psyllium Husks, Natural Flavours.	52	Peanuts 36%, Almonds 9%, Macadamias 7%	5	Seeds 5% (Sunflower Seeds, Pepitas)	2080	1281.27	115.275	1396.55	16.9	29.7	7.7	856.406	0.2925	856.698	36	14	10.3	8	57	0
Cereal bars	Roasted Nut Bars Almond, Hazelnut and Vanilla	Nuts (Peanuts 35%, Almonds 24%, Hazelnuts 2.6%), Glucose, Pepitas 8%, Honey 6%, Brown Rice Syrup, Puffed Rice, Psyllium Husks, Cinnamon, Natural Vanilla Flavour	61.6	Peanuts (35%), Almonds 24%, Hazelnuts 2.6%	8	pepitas 8%	2230	1473.91	179.92	1653.83	17.1	36.1	4.6	3.8511	0.5848	4.4359	31.6	14.1	8	14	61.6	0
Breakfast cereals	Crunchy Nut	Maize, sugar, peanuts (7%), barley malt extract, molasses, honey (1%), salt, niacin, iron, vitamin B6, riboflavin, thiamin, folic acid, vitamin D, vitamin B12.	7	Peanuts (7%)	0		1683	166.32	0	166.32	6	4.5	0.7	0.5733	0	0.5733	82	35	2.5		7	0
Breakfast cereals	Chunky Nut Crispy Oat Clusters	Whole Grain Oat Flakes (48%), Sugar, Nuts (Chopped & Whole Roasted Hazelnuts (5%), Sliced & Whole Almonds (5%), Chopped Brazil Nuts (2%), Diced Pecan Nuts (1.5%)), Rice Bran, Vegetable Oil, Rice Flour, Corn Starch, Desiccated Coconut, Flavour	13.5	Chopped & Whole Roasted Hazelnuts (5%), Sliced & Whole Almonds (5%), Chopped Brazil Nuts (2%), Diced Pecan Nuts (1.5%)	0		1960	356.015	0	356.015	10.2	20.3	2.6	0.6896	0	0.6896	58.3	17.5	6.1	10	13.5	0
Breakfast cereals	Honey Nut Corn Flakes	Corn (62%), Sugar, Roasted Peanuts (7%), Oligofructose Syrup, Molasses, Honey (2%), Glucose Syrup, Barley Malt Extract, Salt, Natural Flavours (contain Hazelnuts), Vitamins (Niacin, Riboflavin, Thiamin, Folic Acid), Mineral (Iron)	7	Roasted peanuts (7%)	0		1650	186.69	0	186.69	7.5	4.7	0.9	0.6426	0	0.6426	76.4	22.5	5.6	120	7	0
Breakfast cereals	Cluster Crisp Cereal Vanilla Almond	Cereals (66%) (Wholegrain Oats (43%), Corn, Rice), Sugar, Vegetable Oils (Sunflower Oil, Palm Oil, Emulsifier (Sunflower Lecithin), Antioxidants (304, 307b)), Almonds (4%), Corn Maltodextrin, Salt, Flavour, Barley Malt Extract, Mineral (Iron), Vitamins (Niacin, Thiamin, Riboflavin, Folate)	4	almonds 4%	0		1810	95.4	0	95.4	8.1	13.3	2.9	0.1524	0	0.1524	67.2	19.4	5.3	160	4	0
Breakfast cereals	Nutty Granola	Wholegrain oat flakes (62%), golden syrup (partially inverted sugar syrup) (17%), toasted wholegrain RYE flakes, vegetable oil (rapeseed and sunflower oil in varying proportions), whole & sliced ALMONDS (3.5%), roasted chopped HAZELNUTS (2%), CASHEW PIECES (2%), desiccated coconut, natural flavouring.	7.5	Almonds (3.5%), hazelnuts (2%), cashew pieces (2%)	0		1854	188.055	0	188.055	10.3	15.6	1.9	0.35475	0	0.35475	61.9	13.1	6.2
Breakfast cereals	Oat Crisp Honey & Macadamia Breakfast Cereal	Whole Grain Cereals (71%) [( Oats (54%), Wheat (17%)], Sugar, Macadamia (2.5%), Honey (1.7%), Malt Extract ( Barley ), Glucose ( Wheat ), Puffed Rice, Wheat Flour, Salt, Sunflower Oil, Tapioca Flour, Flavour. Vitamins & Minerals: Minerals (Calcium, Iron, Zinc), Vitamins (C, Niacin, E ( Soy ), B1, B2, B6, Folic Acid).	2.5	macadamia 2,5%	0		1690	75.45	0	75.45	9.6	8.2	1.6	0.251	0	0.251	68.6	21.5	7.8	205	2.5	0
Breakfast cereals	Natural Muesli Almond Cashew Macadamia & Walnut	Whole Grains (75%) Oats, Barley, Wheat, Triticale (Wheat, Rye), Nuts Almond (5%), Cashew (5%), Macadamia (2%) Walnut (2%), Seeds Sunflower (4%), Pepita (2%), Linseed (2%), Wheat Bran Straws.	14	Almond (5%), Cashew (5%), Macadamia (2%) Walnut (2%	8	Seeds Sunflower (4%), Pepita (2%), Linseed (2%)	1800	364.67	177.12	541.79	13	17.8	2.4	0.8984	0.3884	1.2868	49	1.7	9.5	8	22	0
Breakfast cereals	Granola Chunky Nut	Whole Grains (51%) Oats, Wheat, Triticale (Wheat, Rye), Barley, Golden Syrup (11%), Nuts Hazelnut (4%), Pecan (4%), Almond (2%), Sunflower Oil, Raw Sugar, Rice Crisps (4%), Almond Butter (3%), Peanut Butter (3%), Oat Flour, Psyllium Husks, Tapioca Starch, Natural Flavour, Salt, Antioxidant (Vitamin E).	16	Hazelnut (4%), Pecan (4%), Almond (2%) Almond Butter (3%), Peanut Butter (3%),	0		2010	417.01	0	417.01	9.9	23.1	3.1	0.7258	0	0.7258	53.5	19.7	9	119	16	0
Nut butters	Almond, Brazil & Cashew Nut Butter	Lightly Roasted: Almonds (42 %), Brazil Nuts (26%), Cashews (32%)	100	Almonds (42 %), Brazil Nuts (26%), Cashews (32%)	0		2720	2720		2720	25.3	58	5.1	5.1	0	5.1	6	4.2	5.7	8	100	0
Nut butters	Cashew spread	Cashews	100	Cashews			2540	#REF!		#REF!	20.9	47	8.3	8.3	0	8.3	25	6.3	2.8	7	100	0
Nut butters	Peanut butter, smooth & crunchy, no added sugar or salt		100				2628	2628		2628	24.3	54.3	9.44	9.44		9.44	9.4	5.2	6.5	12	100
Nut butters	natural Almond Spread	Almonds	100	almonds	0		2680	2680	0	2680	20.4	57.4	4.5	4.5	0	4.5	7	5.2	11	5	100	0
Nut butters	Red capsicum a cashew dip & spread	Roasted Marinated Capsicum (38%) (Roasted Red Capsicum, Water, Canola Oil, Olive Oil, Herb & Spice Extracts, Salt, Vinegar, Acidity Regulator (330), Firming Agent (509)), Potato Paste (Water, Potato, Garlic, Salt), Mayonnaise (Canola Oil, Water, Vinegar, Egg, Sugar, Lemon Juice, Thickener (1442), Vegetable Gums (415, 401), Salt, Preservatives (202, 211), Food Acid (331)), Cashew (13%), Onion (<1%…	13	cashew 13%			875	330.2		330.2	3.9	17.8	2.2	1.0881		1.0881	8	3.5	1.8	433	51
Nut butters	Smooth Peanut Butter	Roasted Peanuts (86%), Vegetable Oil (Contains Antioxidant (320)), Sugar, Salt.	86	Roasted Peanuts (86%)	0		2620	2293.62	0	2293.62	23.9	53	10.5	7.8948	0	7.8948	11.4	7.9	7	7	100	0
Nut butters	Smooth Natural Peanut Butter	Roasted Peanuts (99.5%), Salt.	99.5	Roasted Peanuts (99.5%)	0		2560	2560	0	2560	27.6	49.3	6.1	6.1	0	6.1	11.1	5.3	6.4675	152	99.5	0
Nut butters	Hazelnut chocolate spread	SUGAR, VEGETABLE OIL (PALM*), HAZELNUTS (13%), SKIM MILK POWDER (8.7%), FAT-REDUCED COCOA POWDER (7.4%), EMULSIFIER (LECITHINS) (SOY), FLAVOURING (VANILLIN). TOTAL MILK SOLIDS: 8.7%. TOTAL COCOA SOLIDS: 7.4%	13	Hazelnuts (13%)	0		2228	349.57	0	349.57	6.3	30.9	10.6	0.351	0	0.351	57.5	56.3	3.7	42	13	0
Breads	Wholemeal & Seeds Low Gi Sliced Bread Loaf	Water, Whole Grain Wholemeal, Wheat Flour (29%), Mixed Whole Grains (9%), (Kibbled Rye, Kibbled Wheat, Buckwheat, Kibbled Corn, Rolled Oats, Kibbled Barley, Kibbled Triticale), Wheat Gluten, Mixed Seeds (6%), (Poppy Seeds (3%), Linseed (2%), Sunflower Seeds). Kibbled Soy, Canola Oil, Baker's Yeast, Vinegar, Iodised Salt, Fermented Wheat Flour, Vitamins (Thiamin, Folic Acid).	0		6	Poppy Seeds (3%), Linseed (2%), Sunflower Seeds (1%)	1040	#REF!	125.57	#REF!	12.3	7.6	0.9	#REF!	0.2482	#REF!	28.4	1.3	8.3	343	6	0
Breads	LOWER CARB SUNFLOWER & LINSEED	Water, Seeds (Linseed (9.5%), Sunflower Seeds (9.5%)), Wheat Gluten, Wheat Fibre, Modified Wheat Starch (1413), Wheat Protein Isolate (4%), Soy Protein Isolate (3.5%), Baker's Yeast, Vinegar, Fermented Wheat Flour, Wheat Flour, Iodised Salt, Soy Flour, Vegetable Emulsifiers (481, 472e), Processing Aid (Wheat).	0		19	Linseed (9%), Sunflower seeds (9%)	1020	#REF!	382.05	#REF!	21.6	13.3	1.6	#REF!	0.7128	#REF!	1.6	1	16.6	294	19	0
Breads	Pumpkin Seed & Grain	Wheat Flour, Water, Pumpkin Seeds (4%), Mixed Grains (4%) Kibbled Wheat, Kibbled Rye, Kibbled Triticale (Rye, Wheat), Yeast, Linseeds, Sunflower Seeds, Vinegar, Kibbled Soy, Iodised Salt, Wheat Gluten, Cultured Wheat Flour, Maize Semolina, Soy Flour, Vegetable Emulsifiers (471, 472e, 481), Vitamins (Thiamin, Folic Acid), Processing Aids (Wheat)	0		4	Pumpkin Seeds (4%	1130	0	94.48	94.48	10	6.1	1.1	0	0.1756	0.1756	41.5	2.5	3.4	380	4	0
Ice creams	Macadamia Nut Brittle mini stick ice cream	Fresh cream (23%) (milk), sugar, condensed skim milk, water, cocoa butter, milk solids, cocoa mass, glucose syrup, egg yolk, vegetable oil, macadamia nuts (1%), butter (milk), emulsifiers (lecithins (contains soy)), vanilla flavours, raising agent (sodium bicarbonate), salt	1	macadamia	0		1560	30.18	0	30.18	4.5	26.1	16.4	0.0443	0	0.0443	30.3	28.7	0.8	98	1	0
Ice creams	frozen dessert coconut & almond	reconstituted skim milk, sugar, vegetable fat, dried coconut (8,5%) skim milk powder, whey powder, almonds (1,8%) milk protein, vegetable oil, flavourings, emulsifiers, stabilizers	10.3	dried coconut (8,5%), almonds (1,8%	0		1724	278.975	0	278.975	5.2	24.8	20.4	4.97818	0	4.97818	28.6	26.9	0	78	1.8	8.5
Ice creams	almond ice cream	ice cream, chocolate coating, almonds 9%	9	almonds 9%	0		1453	214.65	0	214.65	4.8	23.5	14.6	0.3429	0	0.3429	28.5	26.9	2.2	46	9	0
Ice creams	pralines & cream ice cream	fresh cream, condesneed skim milk, sugar, water, egg yolk,sweetened condensed milk, pecan (2%), buuter, salt, vanilla flavours, gelling agents,	2	pecan	0		1100	59.46	0	59.46	4	14.9	9.1	0.0908	0	0.0908	28.1	27.6	0.2	122	2	0
Ice creams	Chocolate Choc Almond Mini Stick ice cream	Fresh cream (20%) (milk), sugar, condensed skim milk, water, cocoa butter, milk solids, roasted almond pieces (6%), cocoa mass, cocoa powder (3%), egg yolk, sweetened condensed skim milk, vegetable oil, fat-reduced cocoa powder, butter (milk), emulsifier (soy lecithin), rice starch, vanilla flavours, salt.	6	almonds	0		1570	143.1	0	143.1	6.3	27.7	16	0.2286	0	0.2286	24.7	23.8	2.9	56	6	0
Cookies	White Chocolate & Macadamia Cookies	Wheat Flour, Sugar, White Choc (13%) (Sugar, Palm Fat, Milk Solids, Emulsifier (322(Soy), 492), Natural Flavour (Vanilla)), Margarine (Palm Oil, Water, Salt, Emulsifier (471, 472c), Antioxidant (304), Natural Flavour, Natural Colour (160a)), Glucose (Preservative (220 (Sulphites))), Macadamia Nuts(3%), Invert Sugar Syrup, Natural Flavour, Milk Solids, Raising Agent (500), Emulsifier (322 (Soy)), …	3	Macadamia (3%)	0		1840	90.54	0	90.54	4.9	17.6	9.2	0.3012	0	0.3012	64.3	33.2	2	288	3	0
Cookies	Granola Cookies	Wheat Flour, Sugar, Margarine (Vegetable Oil Palm), Water, Salt,Emulsifier (471, 472c), Antioxidant (304), Natural Flavouring, Natural Colour 160a)), Flame Raisins (10%), Pepitas(5%), Oats (5%), Dark Chocolate Chips (5%) (Sugar, Cocoa Mass, Cocoa Butter, Emulsifier (322 (Soy)), Natural Vanilla Flavour), Golden Syrup, Desiccated Coconut Chips (2.5%) (Coconut, Preservative (223)), Emulsifier (322 (…	2.5	esiccated Coconut Chips (2.5%)	5	pepitas 5%	1770	69.425	112.45	181.875	5.8	17.6	8	1.444	0.3655	1.8095	58.4	32	3.2	287	5	2.5
Cookies	Cookie Dough Bites Double Chocolate Hazelnut	Sugar Free Dark Chocolate 20%(70% Cacao, Erythritol, Soy Lecithin, Pea Protein, Hazelnut 10%, Dairy Free Butter (Vegetable Oil, Water,Emulsifier (471, SunflowerLecithin), Natural Flavour,Vitamins A,D,E Natural Colour), Cacao Butter, Cashew, Cacao (5%) Vegetable Oil, Cinnamon	10	hazelnuts 10%, cashew (5% estimé)	0		2020	395.9	0	395.9	18.5	42	16.9	0.6885	0	0.6885	5.1	2	3.315	186	15	0
Cookies	Cookies Coconut Macaroons	Coconut (30%), Sugar, Glucose Syrup (from Corn), Egg White, Potato Starch, Dextrose.	30	Coconut (30%	0		1855	833.1	0	833.1	3.4	22	20	17.328		#VALUE!	54	49	9.6	24	0	30
Cookies	Peanut cookies	Wheat Flour, Peanuts (30%), Sugar, Vegetable Oils and Fats (Palm, Rapeseed, Coconut, Sunflower), Milk Proteins, Butter (Cream (Milk), Milk), Invert Sugar Syrup, Raising Agents (Sodium Carbonate, 450), Glucose Syrup, Salt, Dextrose, Emulsifier (471), Acidity Regulator (Citric Acid), Dried Skimmed Milk, Natural Flavour, Natural Colour (Caramel I)	30	peanuts 30%	0		2220	712.8	0	712.8	11.2	3.05	10.6	2.457	0	2.457	51.5	21.8	3.2	150	30	0
Cakes	Sliced Carrot Sultana & Walnut Loaf	Wheat Flour (Wheat, Thiamin, Folic Acid), Sugar, Carrot (12%), Canola Oil, Water, Sultana (5.0%) (Sultana, Vegetable Oil), Walnuts (4.0%), Dried Egg, Vinegar, Baking Powder (Raising Agent (450, Sodium Carbonate), Wheat Starch), Raising Agent (Sodium Carbonate), Ginger Powder, Dried Egg White, Cassia, Salt, Vanilla, Preservative (Potassium Sorbate).	4	walnut			1540	116.16	0	116.16	5.6	16	1.6	0.1772	0	0.1772	49	29	2	280	16	5
cakes	Date & walnut slices	sugar, wheat flour, dates (14%), water, canola oil, walnuts (5%) humectant, apple puree, whole egg powder, baking powder, raising agent, emulisifier, egg white powder, caramelkized sugar, salt, groung ginger, preservative	5	walnut	0		1654.1	145.2	0	145.2	4.9	15.4	1.8	0.2215	0	0.2215	57.8	36.1	2.3	317	21	0
Cakes	fudgy peanut brownies	Egg, Wheat Flour, Soluble Corn Fibre, Canola Oil, Non-GMO Erythritol, Isomalto-oligosaccharides (Soluble Fibre), Peanuts (8%), Cocoa Powder, Unsalted Butter (Milk), Isomalt, Dark Choc Chips (3%) (Contains Soy Lecithin), White Choc Chips (2.5%) (Contains Milk Solids, Soy Lecithin), Maltodextrin (2%), Vegetable Glycerine, Natural Flavour, Salt, Potassium Sorbate, Raising Agents (450, 500), Monk Fru…	8	peanuts 8%			1550	1.9008	0	1.9008	7	23.1	6.4	0.6552	0	0.6552	20.6	4.9	22.3	154	8	0
Non-chocolate confectionary	Popcorn Bag Caramel Nut	Sugar, glucose syrup (from wheat), popcorn (20%), vegetable fats & oils, peanuts (5%), salt, emulsifier (soy lecithin), raising agent (sodium bicarbonate), colour (160b), burnt in sugar.	5	Peanuts (5%)			1840	#REF!		#REF!	3.8	12.9	9	#REF!		#REF!	75.4	50.2	2.5	606	5	0
Non-chocolate confectionary	Original crunchy nougat	ROASTED ALMONDS (50%), GLUCOSE SYRUP, HONEY, SUGAR, WATER, EGG WHITES, NATURAL AND ARTIFICIAL VANILLA FLAVOUR	50	almonds 50%	0		1734	1192.5	0	1192.5	8.2	19	1.8	1.8	0	1.8	57.9	35.3	4.2	204	50	0
Chocolate confectionary	Nutty Bites with Sea Salt	Almond (31%), Real Dark Chocolate (Sugar, Cocoa Solids, Milk Solids, Soy Lecithin, Vanilla), Cashew (16%), Sugar, Rice Syrup, Pepitas, Chia (2%), Pistachio (2%), Vegetable Oil, Sea Salt (1%)	49	Almonds (31%), Cashews (16%), Pistachio (2%)	2	Pepitas (2%), chia (2%)	2132	1196.59	81.48	1278.07	12.4	34.8	6.8	2.5526	0.197	2.7496	34.8	28.4	9.2	336	53	0
Chocolate confectionary	Chocolate-coated peanuts	MILK CHOCOLATE 46%, PEANUTS 22%.	22	PEANUTS 22%.	0		2130	522.72	0	522.72	9.7	25.4	10.1	1.8018	0	1.8018	58.8	53.1	1.804	12	22	0
Chocolate confectionary	Peanut Brittle Chocolate	Milk Chocolate (79.5%) [Sugar, Milk Solids, Cocoa Butter, Cocoa Mass, Emulsifiers (322 (Soy), 476), Natural Flavour], Peanuts (12%), Salted Caramel Chips (8.5%) [Sugar, Glucose Syrup, Butter (Milk), Salt, Cocoa Butter, Emulsifier (322 (Soy)), Colour (150a), Natural Flavour], Milk	12	PEANUTS 12%.	0		2220	285.12	0	285.12	8	30.3	15.3	0.9828	0	0.9828	54.6	52	0.984	238	12	0
Chocolate confectionary	Dark Chocolate & Hazelnut Bloc	Sugar, hazelnuts (34%), cocoa mass, cocoa butter, milk fat, emulsifier (soy lecithin), flavourings.	34	hazelnuts (34%	0		2440	914.26	0	914.26	8	42	13.6	0.918	0	0.918	41.2	38.1	3.536	5	34	0
Chocolate confectionary	Coconut slab	MILK CHOCOLATE [SUGAR, COCOA SOLIDS 33%* (PURE COCOA BUTTER & COCOA MASS), NZ MILK POWDER 30%*, EMULSIFIER (SOY LECITHIN), VANILLA FLAVOUR]; TOASTED COCONUT 18%*. * MINIMUM PERCENTAGE. MAY BE PRESWENT: PEANUTS, TREE NUTS, GLUTEN	18	TOASTED COCONUT 18%*	0		2430	499.86	0	499.86	8.8	40.8	26.3	10.3968	0	10.3968	45.8	37.2	1.4	60	18	0
Chocolate confectionary	Almond Gold Slab	MILK CHOCOLATE [SUGAR, COCOA SOLIDS 33%* (PURE COCOA BUTTER &COCOA MASS), NZ MILK POWDER 30%*, EMULSIFIER (SOY LECITHIN), VANILLA FLAVOUR]; ROASTED ALMONDS 26%. * MINIMUM PERCENTAGE. MAY BE PRESENT: PEANUTS, OTHER TREE NUTS, GLUTEN.	26	ROASTED ALMONDS 26%	26		2400	620.1	0	620.1	12.1	40.6	15.6	0.9906	0	0.9906	40	34.6	3	54	26	0
Nuts	Raw unsalted almond with skin		100				2385	2385		2385	19.7	50.5	3.81	3.81		3.81	5.4	5.2	10.9	0	100	0
Nuts	Raw unsalted cashew		100				2540	2540		2540	17	49.2	8.37	8.37		8.37	22.9	5.5	5.9	11	100	0
Nuts	Raw unsalted hazelnut		100				2689	2689		2689	14.8	61.4	2.7	2.7		2.7	5.1	4.4	10.4	3	100	0
Nuts	Nut, brazil, raw or blanched, unsalted						2886	2886		2886	14.4	68.5	14.8	14.8		14.8	2.4	2.1	8.5	2	100	0
Nuts	Raw unsalted macadamia nut		100				3018	3018		3018	9.2	74	10.04	10.04		10.04	4.5	4.5	6.4	1	100	0
Nuts	Raw unsalted peanut with skin		100				2376	2376		2376	24.7	47.1	8.19	8.19		8.19	8.9	5.1	8.2	1	100	0
Nuts	Peanut without skin roasted in oil unsalted		100				2667	2667		2667	25.1	52.8	9.18	9.18		9.18	14.1	4.4	6.2	1	100	0
Nuts	Raw unsalted pecan		100				2973	2973		2973	9.8	71.9	4.54	4.54		4.54	4.9	4.3	8.4	3	100	0
Nuts	Raw unsalted pistachio		100				2542	2542		2542	19.7	50.6	5.8	5.8		5.8	15.8	5.9	9	7	100	0
Nuts	Raw unsalted pine nut		100				2925	2925		2925	13	70	4.22	4.22		4.22	4.5	3.4	5.1	3	100	0
Nuts	Raw unsalted walnut		100				2904	2904		2904	14.4	69.2	4.43	4.43		4.43	3	3	6.4	3	100	0
Nuts	Coconut, grated or dessicated		100				2777	2777		2777	6.9	65.4	57.76	57.72		57.72	7.3	6.6	15.4	15	100	0
Nuts	Coconut, fresh, mature fruit, flesh		100				1396	1396		1396	3.8	32.8	28.95	28.95		28.95	3.3	2.9	8.1	15	100
Seeds	Chia seed						1825		1825	1825	23.8	29.8	2.54	#REF!	2.54	#REF!	3.1	0.7	33.2	0		0
Seeds	Linseed						1883		1883	1883	21.6	32.6	3.33	#REF!	3.33	#REF!	2.8	1.5	32.9	60		0
Seeds	Poppy seed						2143		2143	2143	18	41.6	4.59	#REF!	4.59	#REF!	8.6	3	19.5	26		0
Seeds	Pumpkin seed, hulled and dried						2249		2249	2249	30.2	45	7.31	#REF!	7.31	#REF!	2.1	1.3	4.6	1		0
Seeds	Sunflower seed						2362		2362	2362	24.7	48.3	4.39	#REF!	4.39	#REF!	3.1	2.1	13	0		0
mixed & coated/salted nuts	Oven Roasted Premium Nut Mix	(Cashews (32%), Almonds (22%), Hazelnuts (10%), Pistachios (10%), Macadamias (5%)), Raw Walnuts (21%)	100	(Cashews (32%), Almonds (22%), Hazelnuts (10%), Pistachios (10%), Macadamias (5%)), Raw Walnuts (21%)			2630	2630	0	2630	16.7	56.3	5.8	5.8	0	5.8	11.5	4.7	7.9	5	100	0
mixed & coated/salted nuts	Cashew & Macadamia Roasted & Salted	Cashews (83%), Macadamia Nuts (14%), Sunflower Oil,, Salt,	97	Cashews (83%), Macadamia Nuts (14%), Sunflower Oil,, Salt,			2560	2530.72	0	2530.72	15.7	53.7	9	8.3527	0	8.3527	15.1	5.3	5.8	380	97	0
mixed & coated/salted nuts	salted Peanuts	Peanuts (98%), Salt (0.9%), Peanut Oil	98	Peanuts (98%)	0		2410	2328.48	0	2328.48	24.8	47.8	8.3	8.0262	0	8.0262	9	5.1	8.2	345	98	0
mixed & coated/salted nuts	salted pistachios	Pistachio Nuts (99%), Sea Salt	99	Pistachio Nuts (99%),	0		2500	2516.58	0	2516.58	22.9	48.7	5.4	5.346	0	5.346	13.6	5.9	9.7	428	99	0
mixed & coated/salted nuts	Macadamias Honey	Macadamia Nuts (81%), Sugar, Honey (4.0%).	81	Macadamia Nuts (81%)	0		2800	2444.58	0	2444.58	6.2	61.7	8.3	8.1324	0	8.1324	22	21.8	5.2	5	81	0
mixed & coated/salted nuts	Sachet Trail Mix	Sultanas (33%) (Sultanas, Vegetable Oils (Canola, Sunflower, Cottonseed)), Almonds (17%), Sunflower Seeds, Raisins (13.5%) (Raisins, Sunflower Oil), Pumpkin Seeds, Walnuts (7%), Diced Apricots (5.5%) (Apricots, Rice Flour, Preservative (Sulphur Dioxide (Sulphites))), Ingredients and percentage may vary due to seasonal and processing variability	24	almond 17%, walnut 7%	20.5	sunflower seeds (13,5%); pumpkin seeds 7%	1760	608.73	476.3	1085.03	11.9	25.7	2.4	0.9578	1.10435	2.06215	32.4	31.2	6.6	8	44.5	50
mixed & coated/salted nuts	Cashews Sweet Chilli Flavoured	Cashew Nuts (72%), Sugar, Sweet Chilli Flavour (Spices (Paprika, Chilli), Food Acid (262), Maltodextrin (from Corn), Garlic Extract, Natural Flavours, Yeast Extract, Onion Powder, Natural Colour (Plain Caramel), Spice Extract (Paprika Oleoresins, Turmeric), Honey Powder)	72	Cashew Nuts (72%)	0		2280	1828.8	0	1828.8	12.5	35.3	6.2	6.0264	0	6.0264	42.8	29.2	4.5	521	72	0
mixed & coated/salted nuts	Cacao Almond Mix	Cacao Almonds (35%) (Almonds (80%), Sugar, Cacao Powder (4.0%), Salt), Cranberries (29%) (Cranberries, Cane Sugar, Sunflower Oil), Pepitas (26%), Coconut Flakes (10%), Percentages may vary due to processing variability	28	28% almonds,	36	Pepitas (26%), Coconut Flakes (10%)	2200	667.8	862.44	1530.24	13.1	34.4	9.4	1.0668	7.6766	8.7434	38.2	28.7	7.3	77	64	20
mixed & coated/salted nuts	Berry Mix With Nuts & Seeds Sweet	Dried Berries (36%) (Cranberries (Concentrated Apple Juice), Goji Berries, Blueberries (Sugar)), Almonds (23%), Sunflower Seeds (17%), Raisins (17%), Coconut (7%) (Sulphur Dioxide (Sulphites)), Ingredients and percentage may vary due to seasonal and processing variability	30	23% almonds, 7% coconut	17	sunflower seeds 17%	1870	742.94	401.54	1144.48	11	26.2	5.8	4.9195	0.7463	5.6658	38	36.2	8.8	53	47	53
non nuts pdcts for check	Ham, leg, lean		0		0		467	0	0	0	17	2.5	0.85	0	0	0	2	0.8	1.8	1250	0	0
non nuts pdcts for check	Avocado raw		0		0		579	0	0	0	1.6	13.2	1.93	0	0	0	0.2	0	7.5	7	100	0
non nuts pdcts for check	salmon aquacultured, flesh, steamed, no added fat		0		0		949	0	0	0	27.8	12.8	4.51	0	0	0	0	0	0	85	0	0
non nuts pdcts for check	Biscuit, savoury, from white wheat flour, flaky cracker style		0		0		2038	0	0	0	11.5	20.7	9.68	0	0	0	63.6	3.6	3	639	0	0
non nuts pdcts for check	Biscuit, sweet, biscuit base, mint filling, chocolate-coated		0		0		2188	0	0	0	6.3	29.4	15.39	0	0	0	60.6	42	0.6	117	0	0
non nuts pdcts for check	Bread roll, topped with cheese		0		0		1154	0	0	0	12.4	9	4.92	0	0	0	35.8	2.8	2.4	441	0
non nuts pdcts for check	Chocolate, milk		0		0		2178	0	0	0	7.6	30.5	18.76	0	0	0	56	54.6	2.3	63	0	0
non nuts pdcts for check	Lasagne, beef, homemade		0		0		740	0	0	0	9.9	8	4.39	0	0	0	16.2	3	1.4	112	0	0
non nuts pdcts for check	Apple, golden delicious, unpeeled, raw		0		0		202	0	0	0	0.3	0	0	0	0	0	10.8	10.5	2.5	2	100	0
