# Supplementary material for: Improved Recognition of the Nutrition and Health Benefits of Nuts and Seeds Within the Health Star Rating System
Source: Nutrients. 2025 Mar 29;17(7):1195. doi: 10.3390/nu17071195 (PMC11990889; doi:10.3390/nu17071195)
Supplement: Supplementary file 1 [file nutrients-17-01195-s001.zip › Table S3.xlsx]

## Sheet: Feuil1
Designation	pct_nuts_seeds	nuts_seeds	Food_category	HSR_S0	HSR_S0_cat3	HSR_S1	HSR_S2	HSR_s3_cat2	HSR_s3_cat3	DELTA STAR S1 vs S0	DELTA STAR S2 vs S0	DELTA STAR S3_cat2 vs S0	DELTA STAR S3_cat3 vs S0	DELTA STAR S3_cat3 vs S0_cat3	HSR_score_S0	HSR_score_s1	HSR_score_s2	HSR_score_s3	DELTA SCORE S1 vs S0	DELTA SCORE S2 vs S0	DELTA SCORE S3 vs S0
Pumpkin Seed & Grain	4	< 50%	Breads	3.5	3.5	4	3.5	3.5	3.5	0.5	0	0	0	0	-1	-2	-1	-1	-1	0	0
Wholemeal & Seeds Low Gi Sliced Bread Loaf	6	< 50%	Breads	4.5	4.5	4.5	4.5	4.5	4.5	0	0	0	0	0	-9	-9	-10	-9	0	-1	0
LOWER CARB SUNFLOWER & LINSEED	19	< 50%	Breads	5	5	5	5	5	5	0	0	0	0	0	-16	-17	-18	-16	-1	-2	0
Oat Crisp Honey & Macadamia Breakfast Cereal	2.5	< 50%	Breakfast cereals	3	3	3	3.5	3	3	0	0.5	0	0	0	5	5	-1	5	0	-6	0
Cluster Crisp Cereal Vanilla Almond	4	< 50%	Breakfast cereals	3.5	3.5	3.5	3.5	3.5	3.5	0	0	0	0	0	2	2	2	2	0	0	0
Crunchy Nut	7	< 50%	Breakfast cereals	2	2	2	2	2	2	0	0	0	0	0	14	14	13	14	0	-1	0
Honey Nut Corn Flakes	7	< 50%	Breakfast cereals	3.5	3.5	3.5	3.5	3.5	3.5	0	0	0	0	0	0	0	0	0	0	0	0
Nutty Granola	7.5	< 50%	Breakfast cereals	4	4	4	4	4	4	0	0	0	0	0	-3	-3	-4	-3	0	-1	0
Chunky Nut Crispy Oat Clusters	13.5	< 50%	Breakfast cereals	3.5	3.5	4	4	3.5	3.5	0.5	0.5	0	0	0	-1	-2	-2	-1	-1	-1	0
Granola Chunky Nut	16	< 50%	Breakfast cereals	3	3	4	4	3	3	1	1	0	0	0	4	-3	-3	4	-7	-7	0
Natural Muesli Almond Cashew Macadamia & Walnut	22	< 50%	Breakfast cereals	4.5	4.5	4.5	5	4.5	4.5	0	0.5	0	0	0	-9	-10	-11	-9	-1	-2	0
Sliced Carrot Sultana & Walnut Loaf	4	< 50%	Cakes	2	2	2	2	2	2	0	0	0	0	0	13	13	13	13	0	0	0
Date & walnut slices	5	< 50%	Cakes	2	2	2	2	2	2	0	0	0	0	0	14	14	14	14	0	0	0
fudgy peanut brownies	8	< 50%	Cakes	4.5	4.5	4.5	4.5	4.5	4.5	0	0	0	0	0	-8	-9	-8	-8	-1	0	0
Bars Yoghurt Coated Almond & Apricot	26	< 50%	Cereal bars	1.5	1.5	2	1.5	1.5	1.5	0.5	0	0	0	0	19	14	18	19	-5	-1	0
Protein Berries and Peanut	36	< 50%	Cereal bars	2.5	2.5	3	3	2.5	2.5	0.5	0.5	0	0	0	8	5	6	8	-3	-2	0
Nut Butter Bars Peanut Butter	37	< 50%	Cereal bars	1.5	1.5	2	2	1.5	1.5	0.5	0.5	0	0	0	16	13	13	16	-3	-3	0
Protein Peanut & Chocolate	41	< 50%	Cereal bars	2.5	2.5	3	3	2.5	2.5	0.5	0.5	0	0	0	8	5	4	8	-3	-4	0
Protein Salted Caramel Nut	46	< 50%	Cereal bars	2.5	2.5	3	3	2.5	2.5	0.5	0.5	0	0	0	7	3	3	7	-4	-4	0
Chocolate Nut Bars - Honeycomb	49	< 50%	Cereal bars	2	2	2.5	2.5	2	2	0.5	0.5	0	0	0	13	8	9	13	-5	-4	0
Chocolate Nut Bars - Apricot	51	>=50%	Cereal bars	2.5	5	3	3	2.5	5	0.5	0.5	0	2.5	0	9	4	5	8	-5	-4	-1
Chocolate Nut Bars - Salted Caramel	54	>=50%	Cereal bars	2.5	5	3	3	2.5	5	0.5	0.5	0	2.5	0	10	5	6	9	-5	-4	-1
Chocolate Nut Bars - Peanut & Almond	55	>=50%	Cereal bars	3	5	4.5	4.5	4.5	5	1.5	1.5	1.5	2	0	4	-10	-9	-9	-14	-13	-13
Collagen Bar Hazelnut Brownie	57	>=50%	Cereal bars	4.5	5	5	5	4.5	5	0.5	0.5	0	0.5	0	-9	-13	-13	-10	-4	-4	-1
Roasted Nut Bars Dark Choc, Coconut and Macadamia	57	>=50%	Cereal bars	3	5	5	4.5	3	5	2	1.5	0	2	0	5	-11	-8	5	-16	-13	0
Roasted Nut Bars - Trail Mix	62	>=50%	Cereal bars	3	5	4.5	4.5	3.5	5	1.5	1.5	0.5	2	0	4	-9	-9	2	-13	-13	-2
Roasted Nut Bars Real Milk Chocolate	64	>=50%	Cereal bars	3	5	4.5	4.5	4.5	5	1.5	1.5	1.5	2	0	4	-10	-9	-8	-14	-13	-12
Roasted Nut Bars Almond, Hazelnut and Vanilla	69.6	>=50%	Cereal bars	3.5	5	5	5	5	5	1.5	1.5	1.5	1.5	0	2	-11	-12	-11	-13	-14	-13
Nut Delight	72	>=50%	Cereal bars	4.5	5	4.5	5	5	5	0	0.5	0.5	0.5	0	-7	-10	-12	-13	-3	-5	-6
Peanut Brittle Chocolate	12	< 50%	Chocolate confectionary	0.5	0.5	0.5	0.5	0.5	0.5	0	0	0	0	0	32	32	31	32	0	-1	0
Coconut slab	18	< 50%	Chocolate confectionary	0.5	0.5	0.5	0.5	0.5	0.5	0	0	0	0	0	33	29	31	33	-4	-2	0
Chocolate coated peanut	22	< 50%	Chocolate confectionary	0.5	0.5	0.5	0.5	0.5	0.5	0	0	0	0	0	28	26	26	28	-2	-2	0
Dark Chocolate & Hazelnut Bloc	34	< 50%	Chocolate confectionary	0.5	0.5	0.5	1	0.5	0.5	0	0.5	0	0	0	25	25	22	25	0	-3	0
Nutty Bites with Sea Salt	51	>=50%	Chocolate confectionary	2.5	5	2.5	2.5	2.5	5	0	0	0	2.5	0	11	9	7	9	-2	-4	-2
Almond Gold Slab	52	>=50%	Chocolate confectionary	0.5	3	1	1	0.5	3	0.5	0.5	0	2.5	0	25	24	23	25	-1	-2	0
White Chocolate & Macadamia Cookies	3	< 50%	Cookies	1	1	1	1	1	1	0	0	0	0	0	23	22	23	23	-1	0	0
Granola Cookies	7.5	< 50%	Cookies	1.5	1.5	1.5	1.5	1.5	1.5	0	0	0	0	0	19	18	18	19	-1	-1	0
Cookie Dough Bites Double Chocolate Hazelnut	10	< 50%	Cookies	1.5	1.5	1.5	1.5	1.5	1.5	0	0	0	0	0	19	19	17	19	0	-2	0
Cookies Coconut Macaroons	30	< 50%	Cookies	1	1	2.5	1.5	1	1	1.5	0.5	0	0	0	21	7	19	21	-14	-2	0
Peanut cookies	30	< 50%	Cookies	1.5	1.5	1.5	1.5	1.5	1.5	0	0	0	0	0	19	17	17	19	-2	-2	0
Macadamia Nut Brittle mini stick ice cream	1	< 50%	Ice creams	0.5	0.5	0.5	0.5	0.5	0.5	0	0	0	0	0	26	26	26	26	0	0	0
pralines & cream ice cream	2	< 50%	Ice creams	1.5	1.5	1.5	1.5	1.5	1.5	0	0	0	0	0	19	19	19	19	0	0	0
Chocolate Choc Almond Mini Stick ice cream	6	< 50%	Ice creams	1.5	1.5	1.5	1.5	1.5	1.5	0	0	0	0	0	20	20	20	20	0	0	0
almond ice cream	9	< 50%	Ice creams	1	1	1	1.5	1	1	0	0.5	0	0	0	21	21	20	21	0	-1	0
frozen dessert coconut & almond	10.3	< 50%	Ice creams	0.5	0.5	1	0.5	0.5	0.5	0.5	0	0	0	0	27	24	26	27	-3	-1	0
Popcorn Bag Caramel Nut	5	< 50%	Non-chocolate confectionary	0.5	0.5	0.5	0.5	0.5	0.5	0	0	0	0	0	29	29	29	29	0	0	0
Original crunchy nougat	50	>=50%	Non-chocolate confectionary	2.5	5	2.5	3.5	3.5	5	0	1	1	2.5	0	11	10	2	2	-1	-9	-9
Red capsicum a cashew dip & spread	13	< 50%	Nut butters	3	3	3	3	3	3	0	0	0	0	0	4	3	3	4	-1	-1	0
Hazelnut chocolate spread	13	< 50%	Nut butters	0.5	0.5	0.5	0.5	0.5	0.5	0	0	0	0	0	27	27	26	27	0	-1	0
Smooth Peanut Butter	86	>=50%	Nut butters	4.5	5	5	5	5	5	0.5	0.5	0.5	0.5	0	-7	-15	-14	-13	-8	-7	-6
Smooth Natural Peanut Butter	99.5	>=50%	Nut butters	4.5	5	5	5	5	5	0.5	0.5	0.5	0.5	0	-10	-16	-17	-17	-6	-7	-7
Almond, Brazil & Cashew Nut Butter	100	>=50%	Nut butters	5	5	5	5	5	5	0	0	0	0	0	-12	-17	-20	-21	-5	-8	-9
Cashew spread	100	>=50%	Nut butters	4	5	5	5	4.5	5	1	1	0.5	1	0	-4	-12	-11	-10	-8	-7	-6
Peanut butter, smooth & crunchy, no added sugar or salt	100	>=50%	Nut butters	4.5	5	5	5	5	5	0.5	0.5	0.5	0.5	0	-9	-18	-16	-16	-9	-7	-7
natural Almond Spread	100	>=50%	Nut butters	5	5	5	5	5	5	0	0	0	0	0	-16	-20	-23	-24	-4	-7	-8
Raw unsalted almond with skin	100	>=50%	Nuts	5	5	5	5	5	5	0	0	0	0	0	-16	-19	-23	-23	-3	-7	-7
Raw unsalted cashew	100	>=50%	Nuts	4.5	5	5	5	5	5	0.5	0.5	0.5	0.5	0	-7	-15	-14	-13	-8	-7	-6
Raw unsalted hazelnut	100	>=50%	Nuts	5	5	5	5	5	5	0	0	0	0	0	-16	-18	-24	-25	-2	-8	-9
Nut, brazil, raw or blanched, unsalted	100	>=50%	Nuts	4	5	5	5	5	5	1	1	1	1	0	-4	-17	-12	-12	-13	-8	-8
Raw unsalted macadamia nut	100	>=50%	Nuts	4	5	5	5	5	5	1	1	1	1	0	-2	-11	-11	-12	-9	-9	-10
Raw unsalted peanut with skin	100	>=50%	Nuts	5	5	5	5	5	5	0	0	0	0	0	-11	-19	-18	-17	-8	-7	-6
Peanut without skin roasted in oil unsalted	100	>=50%	Nuts	4.5	5	5	5	5	5	0.5	0.5	0.5	0.5	0	-9	-18	-16	-16	-9	-7	-7
Raw unsalted pecan	100	>=50%	Nuts	4.5	5	5	5	5	5	0.5	0.5	0.5	0.5	0	-10	-14	-18	-19	-4	-8	-9
Raw unsalted pistachio	100	>=50%	Nuts	5	5	5	5	5	5	0	0	0	0	0	-13	-18	-20	-20	-5	-7	-7
Raw unsalted pine nut	100	>=50%	Nuts	4.5	5	5	5	5	5	0.5	0.5	0.5	0.5	0	-8	-12	-16	-17	-4	-8	-9
Raw unsalted walnut	100	>=50%	Nuts	5	5	5	5	5	5	0	0	0	0	0	-11	-15	-19	-20	-4	-8	-9
Coconut, grated or dessicated	100	>=50%	Nuts	2.5	5	5	3.5	1.5	4	2.5	1	-1	1.5	-1	9	-16	1	17	-25	-8	8
Coconut, fresh, mature fruit, flesh	100	>=50%	Nuts	3	5	5	3.5	1	3.5	2	0.5	-2	0.5	-1.5	5	-14	1	21	-19	-4	16
Chia seed	100	>=50%	Seeds	5	5	5	5	5	5	0	0	0	0	0	-26	-28	-31	-30	-2	-5	-4
Linseed	100	>=50%	Seeds	5	5	5	5	5	5	0	0	0	0	0	-25	-28	-30	-28	-3	-5	-3
Poppy seed	100	>=50%	Seeds	5	5	5	5	5	5	0	0	0	0	0	-21	-25	-27	-26	-4	-6	-5
Pumpkin seed, hulled and dried	100	>=50%	Seeds	5	5	5	5	5	5	0	0	0	0	0	-11	-18	-17	-15	-7	-6	-4
Sunflower seed	100	>=50%	Seeds	5	5	5	5	5	5	0	0	0	0	0	-19	-23	-26	-26	-4	-7	-7
Grab 'n Go Sachet Trail Mix	44.5	< 50%	mixed & coated/salted nuts	4.5	4.5	4.5	4.5	4.5	4.5	0	0	0	0	0	-7	-9	-10	-7	-2	-3	0
Berry Mix With Nuts & Seeds Sweet	47	< 50%	mixed & coated/salted nuts	4	4	4.5	4.5	4	4	0.5	0.5	0	0	0	-5	-10	-8	-5	-5	-3	0
Cacao Almond Mix	64	>=50%	mixed & coated/salted nuts	3	5	4	4	3.5	5	1	1	0.5	2	0	3	-6	-2	1	-9	-5	-2
Cashews Sweet Chilli Flavoured	72	>=50%	mixed & coated/salted nuts	1.5	4	2.5	2	2	5	1	0.5	0.5	3.5	1	17	11	12	12	-6	-5	-5
Macadamias Honey	81	>=50%	mixed & coated/salted nuts	2.5	5	3.5	3.5	4	5	1	1	1.5	2.5	0	8	0	1	-2	-8	-7	-10
Cashew & Macadamia Roasted & Salted	97	>=50%	mixed & coated/salted nuts	3.5	5	4.5	4.5	4.5	5	1	1	1	1.5	0	-1	-9	-8	-7	-8	-7	-6
salted Pêanuts	98	>=50%	mixed & coated/salted nuts	4.5	5	5	5	5	5	0.5	0.5	0.5	0.5	0	-7	-15	-14	-13	-8	-7	-6
salted pistachios	99	>=50%	mixed & coated/salted nuts	4.5	5	5	5	5	5	0.5	0.5	0.5	0.5	0	-9	-14	-16	-16	-5	-7	-7
Oven Roasted Premium Nut Mix	100	>=50%	mixed & coated/salted nuts	5	5	5	5	5	5	0	0	0	0	0	-12	-17	-19	-19	-5	-7	-7
Ham, leg, lean	0	< 50%	non nuts pdcts for check	2	2	2	2	2	2	0	0	0	0	0	13	13	13	13	0	0	0
Avocado raw	0	< 50%	non nuts pdcts for check	5	5	5	5	5	5	0	0	0	0	0	-14	-14	-14	-14	0	0	0
salmon aquacultured, flesh, steamed, no added fat	0	< 50%	non nuts pdcts for check	4	4	4	4	4	4	0	0	0	0	0	-5	-5	-5	-5	0	0	0
Biscuit, savoury, from white wheat flour, flaky cracker style	0	< 50%	non nuts pdcts for check	1.5	1.5	1.5	1.5	1.5	1.5	0	0	0	0	0	19	19	19	19	0	0	0
Biscuit, sweet, biscuit base, mint filling, chocolate-coated	0	< 50%	non nuts pdcts for check	0.5	0.5	0.5	0.5	0.5	0.5	0	0	0	0	0	30	30	30	30	0	0	0
Bread roll, topped with cheese	0	< 50%	non nuts pdcts for check	3.5	3.5	3.5	3.5	3.5	3.5	0	0	0	0	0	2	2	2	2	0	0	0
Chocolate, milk	0	< 50%	non nuts pdcts for check	0.5	0.5	0.5	0.5	0.5	0.5	0	0	0	0	0	32	32	32	32	0	0	0
Lasagne, beef, homemade	0	< 50%	non nuts pdcts for check	3.5	3.5	3.5	3.5	3.5	3.5	0	0	0	0	0	0	0	0	0	0	0	0
Apple, golden delicious, unpeeled, raw	0	< 50%	non nuts pdcts for check	4.5	4.5	4.5	4.5	4.5	4.5	0	0	0	0	0	-8	-8	-8	-8	0	0	0
